# Supplementary material for: Characterization of the small RNA component of the transcriptome from grain and sweet sorghum stems
Source: BMC Genomics. 2011 Jul 8;12:356. doi: 10.1186/1471-2164-12-356 (PMC3143107; doi:10.1186/1471-2164-12-356)
Supplement: Additional File 1 — Table S1 - 25 nt hotspots in the sorghum genome. [file 1471-2164-12-356-S1.XLS]

## Sheet: Sheet1
Additional File 1, Table S1. 25 nt hotspots in the sorghum genome
Position	Length of hotspot (bp)	N0 of 25 nt reads	Annotation (Phytozome)	BLAST nucleotide collection (nr/nt) hit	E-value	Identity
Library: Mix
Ch3: 72749847..72749881	35	9381	Intergenic	Sorghum bicolor strain b2 internal transcribed spacer 1 5.8S rRNA	5e-10	1
Ch1: 31857437..31857496	60	5652	Intergenic	Sorghum bicolor strain b2 internal transcribed spacer 1 5.8S rRNA	2e-22	1
Ch5: 36051996..36052067	72	4689	Intergenic	Sorghum bicolor strain b2 internal transcribed spacer 1 5.8S rRNA	7e-29	1
Ch10: 657846..657883	38	3106	Intergenic	Arabidopsis thaliana At5g59055 tRNA	2e-09	0.97
Ch5: 35985593..35985714	122	2882	Intergenic	Sorghum bicolor strain b2 internal transcribed spacer 1 5.8S rRNA	4e-61	1
Ch5: 35931714..35931863	150	2369	Intergenic	Sorghum bicolor strain b2 internal transcribed spacer 1 5.8S rRNA	1e-77	1
Ch3: 59743725..59743785	61	1956	Intergenic	Arabidopsis thaliana At5g40545 tRNA	1e-15	0.93
Ch5: 35976201..35976253	53	1691	Intergenic	Setaria italica genes for 25S rRNA, IGS and 17S rRNA	5e-18	0.98
Ch8: 47608635..47608659	25	1352	Intergenic	Arabidopsis thaliana At4g34975 tRNA	0.0002	1
Library: BTx623
Ch3: 72749848..72749881	34	3321	Intergenic	Sorghum bicolor strain b2 internal transcribed spacer 1 5.8S rRNA	2e-09	1
Ch5: 36052031..36052067	37	3111	Intergenic	Sorghum bicolor strain b2 internal transcribed spacer 1 5.8S rRNA	4e-11	1
Ch5: 35931716..35931758	43	2709	Intergenic	Sorghum bicolor strain b2 internal transcribed spacer 1 5.8S rRNA	1e-14	1
Ch5: 35985655..35985705	51	2287	Intergenic	Sorghum bicolor strain b2 internal transcribed spacer 1 5.8S rRNA	2e-17	1
Ch1: 31863286..31863315	30	1231	Intergenic	Oryza brachyantha 26S-18S rRNA intergenic spacer	3e-07	1
Ch5: 35997943..35997972	30	1227	Intergenic	Oryza brachyantha 26S-18S rRNA intergenic spacer	3e-07	1
Ch5: 35976205..35976252	48	1117	Intergenic	Avena sativa rDNA spacer	7e-07	1
Library: Rio
Ch3: 72749847..72749881	35	6727	Intergenic	Sorghum bicolor strain b2 internal transcribed spacer 1 5.8S rRNA	5e-10	1
Ch5: 36052031..36052067	37	6467	Intergenic	Sorghum bicolor strain b2 internal transcribed spacer 1 5.8S rRNA	4e-11	1
Ch5: 35931716..35931758	43	5622	Intergenic	Sorghum bicolor strain b2 internal transcribed spacer 1 5.8S rRNA	1e-14	1
Ch5: 35985655..35985713	59	4104	Intergenic	Sorghum bicolor strain b2 internal transcribed spacer 1 5.8S rRNA	8e-22	1
Ch5: 35976203..35976252	50	1583	Intergenic	Avena sativa rDNA spacer	7e-17	1
Ch4: 50861835..50861859	25	1362	Intergenic	Arabidopsis thaliana At5g46595 tRNA	0.0002	1
Ch5: 35981272..35981333	62	1282	Intergenic	Setaria italica genes for 25S rRNA, IGS and 17S rRNA	9e-22	0.98
Library: LB/EF F2s
Ch3: 72749845..72749881	37	23470	Intergenic	Sorghum bicolor strain b2 internal transcribed spacer 1 5.8S rRNA	4e-11	1
Ch1: 31857435..31857497	63	14104	Intergenic	Sorghum bicolor strain b2 internal transcribed spacer 1 5.8S rRNA	5e-24	1
Ch5: 36051996..36052068	73	12057	Intergenic	Sorghum bicolor strain b2 internal transcribed spacer 1 5.8S rRNA	2e-29	1
Ch5: 35985593..35985716	124	7413	Intergenic	Sorghum bicolor strain b2 internal transcribed spacer 1 5.8S rRNA	2e-57	1
Ch4: 50861834..50861859	26	6443	Intergenic	Arabidopsis thaliana At5g46595 tRNA	6e-05	1
Ch5: 35931708..35931865	158	5861	Intergenic	Sorghum bicolor strain b2 internal transcribed spacer 1 5.8S rRNA	4e-75	1
Ch8: 47608634..47608659	26	3034	Intergenic	Arabidopsis thaliana At4g34975 tRNA	6e-05	1
Ch5: 35937803..35937851	49	3007	Intergenic	Avena sativa rDNA spacer	4e-18	1
Ch3: 59743724..59743785	62	2116	Intergenic	Arabidopsis thaliana At5g40545 tRNA	3e-17	0.93
Library: HB/LF F2s
Ch3: 72749845..72749881	37	22694	Intergenic	Sorghum bicolor strain b2 internal transcribed spacer 1 5.8S rRNA	4e-11	1
Ch1: 31857433..31857497	65	13314	Intergenic	Sorghum bicolor strain b2 internal transcribed spacer 1 5.8S rRNA	4e-25	1
Ch5: 36051996..36052068	73	11712	Intergenic	Sorghum bicolor strain b2 internal transcribed spacer 1 5.8S rRNA	2e-29	1
Ch4: 50861834..50861859	26	8290	Intergenic	Arabidopsis thaliana At5g46595 tRNA	6e-05	1
Ch5: 35985593..35985718	126	7099	Intergenic	Sorghum bicolor strain b2 internal transcribed spacer 1 5.8S rRNA	1e-58	1
Ch5: 35931708..35931863	156	5796	Intergenic	Sorghum bicolor strain b2 internal transcribed spacer 1 5.8S rRNA	4e-75	1
Ch8: 47608634..47608659	26	3415	Intergenic	Arabidopsis thaliana At4g34975 tRNA	6e-05	1
Ch5: 35976201..35976260	60	2976	Intergenic	Setaria italica genes for 25S rRNA, IGS and 17S rRNA	5e-20	0.98
Ch3: 59743724..59743785	62	2372	Intergenic	Arabidopsis thaliana At5g40545 tRNA	3e-17	0.93
