# Supplementary material for: Characterization of the small RNA component of the transcriptome from grain and sweet sorghum stems
Source: BMC Genomics. 2011 Jul 8;12:356. doi: 10.1186/1471-2164-12-356 (PMC3143107; doi:10.1186/1471-2164-12-356)
Supplement: Additional file 2 — Frequency counts of small RNA reads for known microRNA families. Table S2 displays a quantitative analysis of microRNAs. [file 1471-2164-12-356-S2.XLS]

## Sheet: Sheet1
Additional file 2, Table S2. Frequency counts of small RNA reads for known microRNA families
			Count of mapped reads to miRNA family for each library
miRNA family	Mix	BTx623	Rio	LB/EF F2s	HB/LF F2s
miR156	3058	1410	3858	13657	16807
miR159	482	267	306	916	1544
miR160	468	268	234	1563	1282
miR162	2	1	4	11	10
miR164	714	427	656	3687	2720
miR166	3559	2994	2429	12434	10781
miR167	8725	2867	9638	31997	40856
miR168	1397	459	1047	5736	3115
miR169	2044	1693	772	8503	4287
miR171	398	154	504	1590	1938
miR172	74323	78190	59332	257767	156871
miR319	4232	4665	2821	14167	11341
miR390	3	1	0	6	5
miR393	154	80	106	622	962
miR394	346	389	156	1148	1008
miR395	333	153	583	465	1181
miR395 reads	165	130	305	293	619
miR395* reads	168	23	278	172	562
miR395/miR395*	0.982143	5.65217	1.09712	1.70349	1.10142
miR396	11415	5862	5297	28559	42214
miR397	1	0	2	8	6
miR399	129	112	156	557	393
miR408	41	5	43	364	75
miR444	313	105	238	1154	1062
miR437	1	1	0	6	5
miR528	259	26	171	2027	151
miR1432	48	26	68	280	243
miR1439	2	0	3	12	12
