# Supplementary material for: Characterization of the small RNA component of the transcriptome from grain and sweet sorghum stems
Source: BMC Genomics. 2011 Jul 8;12:356. doi: 10.1186/1471-2164-12-356 (PMC3143107; doi:10.1186/1471-2164-12-356)
Supplement: Additional file 3 — Predicted targets of miR169, miR172, and miR395. Table S3 provides a list of predicted target genes of miR169, miR172, and miR395. [file 1471-2164-12-356-S3.XLS]

## Sheet: Sheet1
Additional file 3, Table S3. Predicted targets of miR169, miR172 and miR395
miRNA	Target gene	Gene function
sbi-miR169ab	Sb09g008100	Similar to Zea mays aminoacid transporter LHT1
sbi-miR169acdi	Sb08g021910	CCAAT-binding transcription factor subunit B
sbi-miR169cdi	Sb10g002400	Glycine-rich protein like
sbi-miR169cd	Sb05g026273	GRAS family transcription factor
sbi-miR169bcdefgh	Sb01g045500	CCAAT-binding transcription factor subunit B
sbi-miR169efghi	Sb01g011220	CCAAT-binding transcription factor subunit B
sbi-miR169i	Sb02g003070	TCP family transcription factor
sbi-miR172abcde	Sb01g003400	Indeterminate spikelet 1
	Sb02g007000	Indeterminate spikelet 1
	Sb06g030670	APETALA 2 transcription factor
	Sb09g002080	APETALA 2 transcription factor
sbi-miR172abcd	Sb10g025053	Glossy 15
sbi-miR172e	Sb01g044240	FRIGIDA-like protein 2
	Sb04g038320	Type A response regulator 3
sbi-miR395abcdefgh	Sb01g044100	Sulfate transporter
	Sb01g008450	ATP sulfurylase
In red: miRNA-mediated cleavage of target genes was experimentally validated
