# Supplementary material for: Characterization of the small RNA component of the transcriptome from grain and sweet sorghum stems
Source: BMC Genomics. 2011 Jul 8;12:356. doi: 10.1186/1471-2164-12-356 (PMC3143107; doi:10.1186/1471-2164-12-356)
Supplement: Additional file 4 — Targets of predicted for miR169, miR172 and miR395 microRNAs. Figure S1 displays an alignment between miR169, miR172 and miR395 microRNAs and their target sequences. [file 1471-2164-12-356-S4.TXT]

Additional file 4, Fig. S1. List of targets predicted for miR169, miR172 and miR395 microRNAs

sbi-miR169cd 
3' AUCCGUUCAGUAGGAACCGAU 5'
   :::::::: : : ::::::::   
5' UAGGCAAGGCCUACUUGGCUA 3'
Sb10g002400 similar to Glycine-rich protein-like

sbi-miR169cd 
3' AUC-CGUUCAGUAGGAACCGAU 5'
   :::-:::::::.::::::: ::   
5' UAGAGCAAGUCGUCCUUGGAUA 3'
Sb05g026273 weakly similar to GRAS family transcription factor, putative

sbi-miR169a 
3' A-GCCGUUCAGUAGGAACCGAC 5'
   :-:::::: :::::::::::-:   
5' UCCGGCAAAUCAUCCUUGGC-G 3'
Sb09g008100 similar to Zea mays aminoacid transporter LHT1

sbi-miR169b 
3'  GGCCGUUCAGUAGGAACCGAC 5'
    ::::::: :::::::::::-:   
5' UCCGGCAAAUCAUCCUUGGC-G 3'
Sb09g008100 similar to Zea mays aminoacid transporter LHT1

sbi-miR169a 
3' AGCCGUUCAGUAGGAACCGAC 5'
   : ::::: ::::.::::::::   
5' UAGGCAAAUCAUUCUUGGCUG 3'
Sb08g021910 similar to CCAAT-binding transcription factor subunit B family protein, expressed

sbi-miR169b 
3' GGCCGUUCAGUAGGAACCGAC 5'
   :.::::: ::::::::::::    
5' CUGGCAACUCAUCCUUGGCUU 3'
Sb01g045500 similar to RAPB protein

sbi-miR169efgh 
3' GUCCGUUCAGUAGGAACCGAU 5'
   ::::::: ::::.:::::::    
5' CAGGCAAUUCAUUCUUGGCUU 3'
Sb01g011220 similar to CCAAT-binding transcription factor subunit B family protein, expressed

sbi-miR169efgh 
3' GUCCGUUCAGUAGGAACCG-AU 5'
   : ::::: :::::::::::-::   
5' CUGGCAACUCAUCCUUGGCUUA 3'
Sb01g045500 similar to RAPB protein

sbi-miR169cd
3' AUCCGUUCAGUAGGAACCG-AU 5'
   :-::::: :::::::::::-::   
5' U-GGCAACUCAUCCUUGGCUUA 3'
Sb01g045500 similar to RAPB protein

sbi-miR169cd 
3' AUCCGUUCAGUAGGAACCGA-U 5'
   ::::::: ::::.:::::::-:   
5' UAGGCAAAUCAUUCUUGGCUGA 3'
Sb08g021910 similar to CCAAT-binding transcription factor subunit B family protein, expressed

sbi-miR169i 
3' A-UCCGUUCAGUAAGAACCGAU 5'
   :-:::::: ::::::::::::    
5' UCAGGCAAUUCAUUCUUGGCUU 3'
Sb01g011220 similar to CCAAT-binding transcription factor subunit B family protein, expressed

sbi-miR169i 
3' AUCCGUUCAGUAAGAACCGAU 5'
    :: ::::::: :::::::::   
5' GAGUCAAGUCACUCUUGGCUA 3'
Sb02g003070 similar to Os07g0152000 protein

sbi-miR172cad 
3' ACGUCGUAGUAGUUCUAAGA 5'
   :::::::::::::.::::::   
5' UGCAGCAUCAUCAGGAUUCU 3'
Sb01g003400 similar to Indeterminate spikelet 1

sbi-miR172b 
3' ACGUCGUAGUAGUUCUAAG-G 5'
   :::::::::::::.:::::-:   
5' UGCAGCAUCAUCAGGAUUCUC 3'
Sb01g003400 similar to Indeterminate spikelet 1

sbi-miR172b 
3' ACGUCGUAGUAGUUCUAAGG 5'
    ::::::::::::.::::::   
5' CGCAGCAUCAUCAGGAUUCC 3'
Sb10g025053 similar to Glossy15

sbi-miR172cad 
3' ACGUCGUAGUAGUUCUAAGA 5'
    ::::::::::::.:::::    
5' CGCAGCAUCAUCAGGAUUCC 3'
Sb10g025053 similar to Glossy15

sbi-miR172e 
3' CACGU-CGUAGUAGUUCUAAGU 5'
   : :::-::::::::::::-:::   
5' GCGCAGGCAUCAUCAAGA-UCA 3'
Sb01g044240 similar to FRIGIDA-like protein 2

sbi-miR172e 
3' C-ACGUCGUAGUAGUUCUAAGU 5'
   :-::::::::::::: :::::    
5' GCUGCAGCAUCAUCACGAUUCC 3'
Sb06g030670 similar to AP2 transcription faactor

sbi-miR172cad 
3' ACGUCGUAGUAGUUCUAAGA 5'
   ::::::::::::: :::::    
5' UGCAGCAUCAUCACGAUUCC 3'
Sb06g030670 similar to AP2 transcription factor

sbi-miR172b 
3' ACGUCGUAGUAGUUCUAAG-G 5'
   :::::::::::::.::::: :  
5' UGCAGCAUCAUCAGGAUUCUC 3'
Sb02g007000 similar to Putative indeterminate spikelet 1

sbi-miR172b 
3' ACGUCGUAGUAGUUCUAAGG 5'
   ::::::::::::: ::::::   
5' UGCAGCAUCAUCACGAUUCC 3'
Sb06g030670 similar to AP2 transcription factor

sbi-miR172e
3' C-ACGUCGUAGUAGUUCUAAGU 5'
   :-:::::-:::::::.::::::   
5' GAUGCAG-AUCAUCAGGAUUCA 3'
Sb04g038320 similar to Type A response regulator 3

sbi-miR395bacde 
3' CUCAAGGGGGUUUGUGAAGUG 5'
   :::::.::::::::::::::.   
5' GAGUUUCCCCAAACACUUCAU 3'
Sb01g044100 similar to Putative sulfate transporter

sbi-miR395f 
3' CUCAAGGGGGUUUGUGAAGUA 5'
   :::::.:::::::::::::::   
5' GAGUUUCCCCAAACACUUCAU 3'
Sb01g044100 similar to Putative sulfate transporter

sbi-miR395bacde 
3' CUCAAGGGGGUUUGUGAAGUG 5'
   :::::::.::::.:::::::.   
5' GAGUUCCUCCAAGCACUUCAU 3'
Sb01g008450 similar to ATP sulfurylase

sbi-miR395f 
3' CUCAAGGGGGUUUGUGAAGUA 5'
   :::::::.::::.::::::::   
5' GAGUUCCUCCAAGCACUUCAU 3'
Sb01g008450 similar to ATP sulfurylase
