# Supplementary material for: Characterization of the small RNA component of the transcriptome from grain and sweet sorghum stems
Source: BMC Genomics. 2011 Jul 8;12:356. doi: 10.1186/1471-2164-12-356 (PMC3143107; doi:10.1186/1471-2164-12-356)
Supplement: Additional file 8 — Predicted targets for the newly discovered miRNAs in sorghum. Figure S5 presents a list of alignments between new discovered miRNAs and their predicted targets in sorghum. [file 1471-2164-12-356-S8.TXT]

Additional file 8, Fig. S5. Predicted targets of newly discovered miRNAs in sorghum

Predicted targets of sbi-miR5381:

sbi-miR5381 
3' CGAGCCGCGGUGUCUAGAA 5'
    ::::::::..::::::::   
5' UCUCGGCGCUGCAGAUCUU 3'
Sb06g016460.1 similar to H0525E10.16 protein

sbi-miR5381 
3' CGAGCCGCGGUGUCUAGAA 5'
    :::::::::::::::: :   
5' CCUCGGCGCCACAGAUCAU 3'
Sb07g019993.1 Predicted protein

sbi-miR5381 
3' CGAGCCGCGGUGUCUAGAA 5'
    ::.::::::::: :::::   
5' UCUUGGCGCCACAAAUCUU 3'
Sb04g001350.1 similar to Leaf senescence related protein-like

sbi-miR5381 
3' CGAGCCGCGGUGUCUAGAA 5'
   : :::::::.::::: :::   
5' GAUCGGCGCUACAGAACUU 3'
Sb06g019590.1 similar to Putative uncharacterized protein

sbi-miR5381
3' CGAGCCGCGGUGUCUAGAA 5'
   ::::::: .:::::::::    
5' GCUCGGCAUCACAGAUCUC 3'
Sb03g043060.1 similar to SMC2 protein

sbi-miR5381 
3' CGA-GCCGCGGUGUCUAGAA 5'
   :: -:::::::-::::::::   
5' GCCCCGGCGCC-CAGAUCUU 3'
Sb01g001300.1 similar to Uncharacterized protein At4g14147.1

sbi-miR5381 
3'  CGAGCCGCGGUGUCUAGAA 5'
    :::::::::: :::-::::   
5' AGCUCGGCGCCUCAG-UCUU 3'
Sb03g047490.1 similar to MDR-like ABC transporter

sbi-miR5381
3' CG-AGCCGCGGUGUCUAGAA 5'
   ::- :::::::-::::::::   
5' GCGGCGGCGCC-CAGAUCUU 3'
Sb04g035440.1 similar to OSJNBa0042L16.3 protein

sbi-miR5381 
3' CG-AGCCGCGGUGUCUAGAA 5'
   ::- :::::::-::::::::   
5' GCGGCGGCGCC-CAGAUCUU 3'
Sb04g035465.1 similar to OSJNBa0042L16.3 protein

sbi-miR5381 
3' CGA-GCCGCGGUGUCUAGAA 5'
   :::-:: ::::-::::::::   
5' GCUGCGUCGCC-CAGAUCUU 3'
Sb04g037550.1 similar to LOB domain protein-like

sbi-miR5381 
3' CGAGCCGCGGU-GUCUAGAA 5'
   :.:::::::::-::::-:::   
5' GUUCGGCGCCAGCAGA-CUU 3'
Sb09g004010.1 similar to Putative uncharacterized protein

sbi-miR5381 
3' CG-AGCCGCGGUGUCUAGAA 5'
   ::-::::::::-::: ::::   
5' GCUUCGGCGCC-CAGCUCUU 3'
Sb09g024180.1 similar to Cyclin IbZm

sbi-miR5381 
3' CGAGCCGCGGUGUCUAGAA 5'
   ::::: :::::: : ::::   
5' GCUCGUCGCCACCGCUCUU 3'
Sb02g020846.1 Predicted protein

sbi-miR5381 
3' CGAGCCGCGGUGU-CUAGAA 5'
   ::::::-::::::-:: :::   
5' GCUCGG-GCCACAUGAGCUU 3'
Sb03g012700.1 similar to Putative dihydropterin pyrophosphokinase /dihydropteroate synthase

sbi-miR5381 
3' CGAGCCGCGGUGUCU-AGAA 5'
   ::::-::::::::::- :::   
5' GCUC-GCGCCACAGACACUU 3'
Sb03g026530.1 similar to ATP-dependent Zn proteases-like protein

sbi-miR5381 
3' CGAGCCGCGGUGUCUAGAA 5'
   :: :::::::::  :::::   
5' GCGCGGCGCCACUUAUCUU 3'
Sb04g008550.1 similar to Pentatricopeptide (PPR) repeat-containing protein-like

sbi-miR5381 
3' CGAGCCGCGGUGUCU-AGAA 5'
   :::::::::: : ::-::::   
5' GCUCGGCGCCCCUGACUCUU 3'
Sb05g003270.1 similar to Eukaryotic-type carbonic anhydrase family protein, expressed

sbi-miR5381
3' CGAGCCGCGGUGUCUAGA-A 5'
   ::::::::::: ::: ::-:   
5' GCUCGGCGCCAAAGAGCUCU 3'
Sb10g003875.1 weakly similar to H0215A08.3 protein

sbi-miR5381 
3' CGAGC-CGCGGUGUCUAGAA 5'
   :::::- :::::-:::::::   
5' GCUCGUUCGCCA-AGAUCUU 3'
Sb10g024900.1 similar to Putative uncharacterized protein OSJNBa0019I19.51

Predicted targets of sbi-miR5382:

sbi-miR5382 
3' UCCCGGACAAAUCUAACC 5'
   ::::::::::::::::::   
5' AGGGCCUGUUUAGAUUGG 3'
Sb01g031390.1 similar to Putative uncharacterized protein

sbi-miR5382 
3' UCCCGGACAAAUCUAACC 5'
   ::::::::::::::::::   
5' AGGGCCUGUUUAGAUUGG 3'
Sb02g022960.2 weakly similar to Putative uncharacterized protein OJ1506_A04.20

sbi-miR5382 
3' UCCCGGACAAAUCUAACC 5'
   ::::::::::::::::::   
5' AGGGCCUGUUUAGAUUGG 3'
Sb03g045940.1 similar to UMP synthase

sbi-miR5382 
3' UCCCGGACAAAUCUAACC 5'
   ::::::::::::::::::   
5' AGGGCCUGUUUAGAUUGG 3'
Sb06g020380.1 similar to H0510A06.16 protein

sbi-miR5382 
3' UCCC-GGACAAAUCUAACC 5'
   : ::-::::::::::::::   
5' AAGGCCCUGUUUAGAUUGG 3'
Sb02g018630.1 similar to Os09g0279300 protein

sbi-miR5382 
3' UCCCGGACAAAUCUAACC 5'
   :::::::::::::::: :   
5' AGGGCCUGUUUAGAUUUG 3'
Sb10g014850.1 similar to Putative oxidative-stress responsive

sbi-miR5382 
3' UCCCGGACAAAUCUAACC 5'
   ::::.::::::::::: :   
5' AGGGUCUGUUUAGAUUUG 3'
Sb01g001160.1 similar to Cytochrome P450 71E1

sbi-miR5382 
3'  UCCCGGACAAAUCUAACC 5'
    :::: ::::::::-::::   
5' AAGGGGCUGUUUAG-UUGG 3'
Sb01g014880.1 similar to Putative uncharacterized protein

sbi-miR5382 
3' UCCCGGACAAAUCUAACC 5'
    ::::.:::::::: :::   
5' UGGGCUUGUUUAGAGUGG 3'
Sb02g007080.1 similar to Putative uncharacterized protein

sbi-miR5382 
3' UCCCGGACAAAUCUAACC 5'
   : :::::::::.:::::    
5' AAGGCCUGUUUGGAUUGU 3'
Sb10g005250.2 similar to Pyrophosphate-energized vacuolar membrane proton pump (EC 3.6.1.1) (Pyrophosphate-energized inorganic pyrophosphatase) (H(+)-PPase)

sbi-miR5382 
3' UCCCGGACAAAUCUAACC 5'
   : :::::::::.:::::    
5' AAGGCCUGUUUGGAUUGU 3'
Sb10g005250.1 similar to Pyrophosphate-energized vacuolar membrane proton pump (EC 3.6.1.1) (Pyrophosphate-energized inorganic pyrophosphatase) (H(+)-PPase)

sbi-miR5382 
3' UCCCGGACAAAUCUAACC 5'
    :::::: ::::: ::::   
5' UGGGCCUAUUUAGUUUGG 3'
Sb05g003890.1 similar to Expressed protein

sbi-miR5382
3' UCCCGGACAAAUCUAACC 5'
   ::: :::::::. :::::   
5' AGGCCCUGUUUGCAUUGG 3'
Sb08g021580.1 similar to Os07g0179300 protein

sbi-miR5382 
3' UCCCGG-ACAAAUCUAACC 5'
   ::::::-:::::::-::::   
5' AGGGCCUUGUUUAG-UUGG 3'
Sb09g002060.1 similar to Putative transcription factor IIIA

sbi-miR5382 
3' UCCCGGACAAAUCUAACC 5'
   :::: ::::::.: ::::   
5' AGGGGCUGUUUGGUUUGG 3'
Sb09g024730.1 similar to Putative uncharacterized protein

sbi-miR5382 
3' UCCCGGACAAAUCUAACC 5'
   : :::.:::::::::: :   
5' AAGGCUUGUUUAGAUUUG 3'
Sb06g017670.1 similar to 12-oxo-phytodienoic acid reductase

sbi-miR5382 
3' UCCCGGACAAAUCUAACC 5'
   ::: ::::::::::: :    
5' AGGCCCUGUUUAGAUCGC 3'
Sb02g025470.1 weakly similar to Putative uncharacterized protein

sbi-miR5382 
3'  UCCCGGACAAAUCUAACC 5'
    :::::::::::::-:: :   
5' UAGGGCCUGUUUAG-UUCG 3'
Sb02g026560.1 similar to Remorin protein-like

sbi-miR5382 
3' UCCCGGACAAAUCUAACC 5'
   :::::::::::.::: :    
5' AGGGCCUGUUUGGAUCGU 3'
Sb01g027960.1 similar to Xyloglucan endotransglucosylase/hydrolase protein 28precursor, putative, expressed

sbi-miR5382 
3' UCCCGGACAAAUCUAACC 5'
   :::: ::::::. :::::   
5' AGGGACUGUUUGCAUUGG 3'
Sb01g027640.1 similar to Pleckstriny domain-containing protein, putative, expressed

sbi-miR5382 
3' UCC-CGGACAAAUCUAACC 5'
   :::- ::::::::: ::::   
5' AGGCACCUGUUUAGCUUGG 3'
Sb01g037790.1 similar to Kinesin-4, putative, expressed

sbi-miR5382 
3' UCCCGGACAAAU-CUAACC 5'
   :: :-:::::::-::::::   
5' AGUG-CUGUUUAUGAUUGG 3'
Sb02g004740.1 similar to Putative ATP-dependent DNA helicase II 70 kDa subunit

sbi-miR5382 
3' UCCCGGACAAAUCUAACC 5'
   :::::.:::::.:::: :   
5' AGGGCUUGUUUGGAUUAG 3'
Sb03g030740.1 similar to Auxin response factor 2

sbi-miR5382 
3' UCCCGGACAAAUCUAACC 5'
   ::: ::::::::: :::    
5' AGGCCCUGUUUAGUUUGC 3'
Sb10g004720.2 similar to Putative uncharacterized protein

sbi-miR5382 
3' UCCCGGACA-AAUCUAACC 5'
    ::::::::-:::::-:::   
5' UGGGCCUGUAUUAGA-UGG 3'
Sb03g038020.2 similar to 2,3-bisphosphoglycerate-independent phosphoglycerate mutase

sbi-miR5382
3' UCCCG-GACAAAUC-UAACC 5'
   : :::-::::::::-:::::   
5' AAGGCUCUGUUUAGCAUUGG 3'
Sb06g000572.1 similar to Putative uncharacterized protein

Predicted targets of sbi-miR5383:

sbi-miR5383 
3' UAUAGAGACGGCCUCGAGACAGUA 5'                               
   ::::.::::..:::::::: ::::
5' AUAUUUCUGUUGGAGCUCUCUCAU 3'
Sb03g035680.1 similar to Putative prolylcarboxypeptidase, isoform 1

sbi-miR5383 
3' UAUAGAGACGGCCUCGA-GACAGUA 5'                                  
   ::::::.:::.:::::: ::: :::
5' AUAUCUUUGCUGGAGCUGCUGACAU 3'
Sb04g002415.1 weakly similar to Os02g0128300 protein

sbi-miR5383 
3' UAUAGAGACGGCCUCGAGACAGUA 5'                                  
   :::::: : ::: ::::::::.::
5' AUAUCUAUCCCGUAGCUCUGUUAU 3'
Sb02g036790.1 similar to Pentatricopeptide (PPR) repeat-containing protein-like

sbi-miR5383 
3' UAUAGAGACGGCCUCGAGACAGUA 5'                                  
   :::::: : ::: ::::::::.::
5' AUAUCUAUCCCGUAGCUCUGUUAU 3'
Sb03g047110.1 similar to Pentatricopeptide (PPR) repeat-containing protein-like

sbi-miR5383 
3' UAUAGAGACGGCCUCGAGACAGUA 5'                                   
   : ::: :: :.::::.::::::: 
5' AGAUC-CUUCUGGAGUUCUGUCAC 3'
Sb10g006300.1 similar to Os11g0622800 protein

sbi-miR5383 
3' UAUAGAGACGGCCUCGAGACAGUA 5'                                  
   ::::. :: :: :::.::::::::
5' AUAUUGCU-CCUGAGUUCUGUCAU 3'
Sb04g002830.1 similar to Mitogen-activated protein kinase 13

sbi-miR5383 
3' UAUAGAGACGGCCUCGAGACAGUA 5'                                  
   ::::.:.:::.  :::::::::::
5' AUAUUUUUGCU-UAGCUCUGUCAU 3'
Sb02g037730.1 similar to Os07g0585100 protein

sbi-miR5383 
3' UAUAGAGACGGCCUCGAGACA-GUA 5'                                    
    :: .:::::.::::::.::: :::
5' CUACUUCUGCUGGAGCUUUGUGCAU 3'
Sb02g024680.1 similar to Os09g0415800 protein

sbi-miR5383 
3' UAUAGAG-ACGGCCUCGAGACAGUA 5'                                    
   ::.:: : : :.::: :::::::::
5' AUGUCACAUCCUGGAACUCUGUCAU 3'
Sb10g010013.1 similar to Os03g0435200 protein

sbi-miR5383 
3' UAUAGAGACGGCCUCGAGACAGUA 5'                                  
   :::::::: ..::: ::::::.: 
5' AUAUCUCUCUUGGAUCUCUGUUAG 3'
Sb01g029740.1 similar to Putative uncharacterized protein

sbi-miR5383
3' UAUAGAGACGGCCUCGAGACAGUA 5'                                    
   .  :::. :::::::: :::::::
5' GCUUCUUCGCCGGAGCACUGUCAU 3'
Sb03g007990.1 Predicted protein

sbi-miR5383 
3' UAUAGAGACGGCCUCGAGACAGUA 5'                                    
   ::: :: : :::: :::.::::::
5' AUAGCU-UCCCGGUGCUUUGUCAU 3'
Sb08g021890.1 similar to Expressed protein

sbi-miR5383 
3' UAUAGAGACGGCC-UCGAGACAGUA 5'                                  
   :: :::.: :.:: :::::::::: 
5' AUUUCUUUUCUGGAAGCUCUGUCAA 3'
Sb01g038930.1 similar to Expressed protein

sbi-miR5383 
3' UAUAGAGACGGCCUCGAGACAGUA 5'                                 
    :::. :::: :::::::: :.::
5' CUAUUGCUGCAGGAGCUCUUUUAU 3'
Sb01g018220.1 weakly similar to Putative uncharacterized protein

sbi-miR5383 
3' UAUAGAGACGGCCUCGAGACA-GUA 5'                                      
    ::::::: :. :::.::::: :::
5' UUAUCUCUCCUUGAGUUCUGUACAU 3'
Sb07g022960.1 similar to DEAD-box ATP-dependent RNA helicase 16

sbi-miR5383 
3' UAUAGAGACGGCCUCGAGACAGUA 5'                                  
   .: :. ::::.::::::: :::: 
5' GUCUUCCUGCUGGAGCUC-GUCAC 3'
Sb10g028280.1 similar to Putative uncharacterized protein

sbi-miR5383 
3' UAUAGAGACGGCCUCGAGACAGUA 5'                                  
   ::. : :: ::::::::.:::..:
5' AUGAC-CUCCCGGAGCUUUGUUGU 3'
Sb02g037850.1 similar to Putative uncharacterized protein

sbi-miR5383 
3' UAUAGAGACGGCCUCGAGACAGUA 5'                                  
   ::.:.:.: : : ::::.::::::
5' AUGUUUUU-CAGAAGCUUUGUCAU 3'
Sb08g001550.1 Predicted protein

sbi-miR5383 
3' UAUAGAGACGGCCUCGAGACAGUA 5'                                  
   ::.:. .: ::::::::::: .::
5' AUGUUGUUCCCGGAGCUCUGAUAU 3'
Sb02g036900.1 similar to Putative uncharacterized protein

sbi-miR5383 
3' UAUAGAGACGGCCUCGAGACAGUA 5'                                   
   . ::: .:::. :::::.::::::
5' GGAUCCUUGCU-GAGCUUUGUCAU 3'
Sb04g037420.1 similar to Os02g0819400 protein

sbi-miR5383 
3' UAUAGAGACGGCCUCGAGACAGUA 5'                                 
   . ::: .:::. :::::.::::::
5' GGAUCCUUGCU-GAGCUUUGUCAU 3'
Sb04g037420.2 similar to Os02g0819400 protein

sbi-miR5383 
3' UAUAGAGACGGCCUCGAGACAGUA 5'                                
   ::: :: : .::: :::.::::::
5' AUAGCU-UCUCGGUGCUUUGUCAU 3'
Sb01g008777.1 similar to GTP-binding protein-like

sbi-miR5383 
3' UAUAGAGACGGCCUCGAGACAGUA 5'                                
   : ::: .:: .::::.:: :::::
5' AAAUCCUUGAUGGAGUUCAGUCAU 3'
Sb07g020950.1 weakly similar to Os08g0430000 protein

sbi-miR5383 
3' UAU-AGAGACGGCCUCGAGACAGUA 5'                                     
   ::. ::::  :.: :::::::::.:
5' AUGUUCUCAUCUGCAGCUCUGUCGU 3'
Sb10g010050.1 similar to Hd1

sbi-miR5383 
3' UAUAGAGACGGCCUCGAGACAGUA 5'                                   
   :: ::::::..::::: ::: :: 
5' AU-UCUCUGUUGGAGCCCUGCCAA 3'
Sb02g005862.1 Predicted protein

sbi-miR5383 
3' UAUAGAGACGGCCUCGAGACAGUA 5'                                  
   .:::::  ::.:::::: :: :::
5' GUAUCU-GGCUGGAGCUAUGCCAU 3'
Sb01g040750.1 similar to Beta-galactosidase 6 precursor

sbi-miR5383 
3' UAUAGAGACGGCCUCGAGACAGUA 5'                               
   :: :::.: .: ::::: ::::::
5' AUUUCUUU-UCAGAGCUGUGUCAU 3'
Sb03g031370.1 similar to Origin recognition complex subunit 4

sbi-miR5383 
3' UAUAGAGACGGCCUCGAGACAGUA 5'                                   
   .::: ::::.:: ::.:.::::: 
5' GUAUAUCUGUCGAAGUUUUGUCAG 3'
Sb06g028560.1 similar to OSJNBa0008M17.16 protein

sbi-miR5383 
3' UAUAGAGACGGCCUCGAGACAGUA 5'                                
   : ::::.:::.:::::::  :.::
5' AAAUCUUUGCUGGAGCUC-AUUAU 3'
Sb01g043800.1 weakly similar to Expressed protein

sbi-miR5383 
3' UAUAGAGACGGCCUCGAGACAGUA 5'                                
   ::.: ::: :.::: ::::::: :
5' AUGUAUCUCCUGGAACUCUGUCUU 3'
Sb06g029335.1 similar to Transcriptional activator-like

Predicted targets of sbi-miR5384:

sbi-miR5384 
3' GGCGACCUGCCGCCGCGC 5'
   .::::::.::::::::::   
5' UCGCUGGGCGGCGGCGCG 3'
Sb02g025810.1 similar to Putative uncharacterized protein

sbi-miR5384 
3' GGCGACCUGCCGCCGCGC 5'
     ::::::::::::::::   
5' GAGCUGGACGGCGGCGCG 3'
Sb06g020045.1 similar to OSIGBa0106G07.15 protein

sbi-miR5384 
3' GGCGACCUGCCGCCGCGC 5'
   :.:::::::::.::::::   
5' CUGCUGGACGGUGGCGCG 3'
Sb07g003120.1 weakly similar to Putative uncharacterized protein

sbi-miR5384 
3' GGCGACCUGCCGCCGCGC 5'
   :::::::::::::::::    
5' CCGCUGGACGGCGGCGCC 3'
Sb02g039070.1 similar to Os07g0612400 protein

sbi-miR5384 
3'  GGCGACCUGCCGCCGCGC 5'
    :::-::::::::::::::   
5' UCCG-UGGACGGCGGCGCG 3'
Sb03g000870.1 similar to Putative uncharacterized protein P0485D09.14

sbi-miR5384 
3' GGCGACCUGCCGCCGCGC 5'
   :.:::::.::::::::::   
5' CUGCUGGGCGGCGGCGCG 3'
Sb01g014800.1_chromosome_1_sbi similar to Putative uncharacterized protein

sbi-miR5384 
3' GGCGACCUGCCGCCGCGC 5'
   :.: ::::::::::::::   
5' CUGAUGGACGGCGGCGCG 3'
Sb10g008610.1 similar to Arm repeat-containing protein-like

sbi-miR5384 
3' GGCGACCUGCCGCCGCGC 5'
    .:: :::::::::::::   
5' GUGCGGGACGGCGGCGCG 3'
Sb03g035500.1 similar to Probable indole-3-acetic acid-amido synthetase GH3.2

sbi-miR5384 
3' GGCGACCUGCCGCCGCGC 5'
    : : :::::::::::::   
5' ACACAGGACGGCGGCGCG 3'
Sb07g005890.1 similar to Os08g0205800 protein

sbi-miR5384 
3' GGCGACCUGCCGCCGCGC 5'
    ::::::::::::::: :   
5' ACGCUGGACGGCGGCGAG 3'
Sb07g022750.1 similar to Nitrate reductase [NADH] 1

sbi-miR5384 
3' GGCGACCUGCCGCCGCGC 5'
   .::::::::::::::: :   
5' UCGCUGGACGGCGGCGAG 3'
Sb08g015320.1 similar to H0207B04.10 protein

sbi-miR5384 
3' GGCGACCUGCCGCCGCGC 5'
     :::::.::::::::::   
5' GGGCUGGGCGGCGGCGCG 3'
Sb09g022030.1 similar to Putative uncharacterized protein B1122D01.3

sbi-miR5384 
3' GGCGACCUGCCGCCGCGC 5'
    : : :::::::::::::   
5' ACCCAGGACGGCGGCGCG 3'
Sb07g005920.1 similar to Os08g0205800 protein

sbi-miR5384 
3' GGCGACCUGCCGCCGCGC 5'
   ::::::::: ::::::::   
5' CCGCUGGACCGCGGCGCG 3'
Sb07g006090.1 similar to Putative uncharacterized protein

sbi-miR5384 
3'  GGCGACCUGCCGCCGCGC 5'
    :::-::::::::::::.:   
5' GCCG-UGGACGGCGGCGUG 3'
Sb03g002390.1 similar to Carnitine racemase-like

sbi-miR5384 
3' GGC-G-ACCUGCCGCCGCGC 5'
   :::-:-::::::::::::::   
5' CCGUCGUGGACGGCGGCGCG 3'
Sb03g004020.1 similar to GA 3beta-hydroxylase

sbi-miR5384 
3' GGCGACCUGCCGCCGCGC 5'
    ::: ::.::::::::::   
5' GCGCAGGGCGGCGGCGCG 3'
Sb03g002460.1 similar to Putative uncharacterized protein P0451C06.8

sbi-miR5384 
3' GGC-GACCUGCCGCCGCGC 5'
   : :-:::::::::::::::   
5' CGGCCUGGACGGCGGCGCG 3'
Sb02g026180.1 weakly similar to Putative uncharacterized protein

sbi-miR5384 
3' GG-CGACCUGCCGCCGCGC 5'
   ::-::::::::::::::.:   
5' CCUGCUGGACGGCGGCGUG 3'
Sb01g046350.1 similar to Putative uncharacterized protein

sbi-miR5384 
3'  GGCGACCUGCCGCCGCGC 5'
    :::- :::::::::::::   
5' UCCG-GGGACGGCGGCGCG 3'
Sb02g001170.1 Predicted protein

sbi-miR5384 
3'  GGCGACCUGCCGCCGCGC 5'
    :::-:::::::.::::::   
5' UCCG-UGGACGGUGGCGCG 3'
Sb02g022220.1 similar to Polygalacturonase isoenzyme 1 beta subunit-like

sbi-miR5384 
3'-GGCGACCUGCCGCCGCGC-5'
   . ::::::::::::.:::   
5'-UGGCUGGACGGCGGUGCG-3'
Sb02g023160.1 similar to Os09g0365900 protein

sbi-miR5384
3' GGCGACCUGCCGCCGCGC 5'
    ::: :::.:::::::::   
5' GCGCCGGAUGGCGGCGCG 3'
Sb02g024750.1 similar to BHLH transcription factor PTF1-like protein

sbi-miR5384
3'  GGCGACCUGCCGCCGCGC 5'
    :: :-:::::::::::::   
5' ACCAC-GGACGGCGGCGCG 3'
Sb02g033600.1 similar to Expansin-A26 precursor

sbi-miR5384 
3' GGCGACCUGCCGCCGCGC 5'
    :  ::::::::::::::   
5' ACCAUGGACGGCGGCGCG 3'
Sb01g006830.1 similar to AP2 domain containing protein, expressed

sbi-miR5384 
3'  GGCGACCUGCCGCCGCGC 5'
    ::::-::::::::::::    
5' GCCGC-GGACGGCGGCGCC 3'
Sb01g008810.1 similar to Putative uncharacterized protein 110K5.12


Predicted targets of sbi-miR5385:

sbi-miR5385 
3' CUCUUCGCCACCCCAACCACCA 5'                               
   :.: :: : :::::::::::::
5' GGGCAGGGAUGGGGUUGGUGGU 3'
Sb06g016600.1 weakly similar to Os06g0484800 protein

sbi-miR5385 
3' CUCUUCGCCACCCCAACCACCA 5'                                
   :. .:::::::::: :::::::
5' GGUGAGCGGUGGGGAUGGUGGU 3'
Sb01g038870.1 weakly similar to Putative uncharacterized protein

sbi-miR5385 
3' CUCUU-CGCCACCCCAACCACCA 5'                                
   :::.: : ::::: :::::::::
5' GAGGACGAGGUGGUGUUGGUGGU 3'
Sb03g005056.1 similar to PREDICTED: hypothetical protein

sbi-miR5385 
3' CUCUUCGCCACCCCAACCACCA 5'                               
   :::.:::::::: : :::::::
5' GAGGAGCGGUGGUGGUGGUGGU 3'
Sb09g002110.1 similar to Os05g0121900 protein

sbi-miR5385 
3' CUCUUCGCCACCCCAACCACCA 5'                             
   :.:. :.:::::::: ::::::
5' GGGGUGUGGUGGGGUGGGUGGU 3'
Sb01g031230.1 similar to Pollen ankyrin, putative, expressed

sbi-miR5385 
3' CUCUUCGCCACCCCAACCACCA 5'                                  
    .:::::::::: :::::::: 
5' AGGAAGCGGUGGAGUUGGUGGC 3'
Sb10g024570.1 similar to Putative uncharacterized protein

sbi-miR5385 
3' CUCUUC-GCCACCCCAACCACCA 5'                                 
   :::.::  ::::: :::::::::
5' GAGGAGAGGGUGGUGUUGGUGGU 3'
Sb02g002890.1 similar to Os07g0147800 protein

sbi-miR5385 
3' CU-CUUCGCCACCCCAACCACCA 5'                                
   :: :. :::::::: ::::::::
5' GACGGCGCGGUGGGCUUGGUGGU 3'
Sb06g000630.1 weakly similar to B0616E02-H0507E05.9 protein

sbi-miR5385 
3' CUCUUCGCCACCCCAACCACCA 5'                                
   :.:::  :: ::::::::::::
5' GGGAAAGGGAGGGGUUGGUGGU 3'
Sb04g009090.1 similar to Os02g0250400 protein

sbi-miR5385 
3' CUCUUCGCC-ACCCCAACCACCA 5'                                  
   :::.:: :: ::::: :::::::
5' GAGGAGGGGAUGGGGAUGGUGGU 3'
Sb03g026730.1 similar to Extensin-like

sbi-miR5385 
3' CUCUUCGCCACCCCAACCACCA 5'                                   
   :.::.:.::: :::::::::: 
5' GGGAGGUGGU-GGGUUGGUGGC 3'
Sb03g008050.1 similar to Fructose-bisphosphate aldolase

sbi-miR5385 
3' CUCUUCGCCACCCCAACCACCA 5'                                   
   :. ..:.::::::: :::::::
5' GGUGGGUGGUGGGGAUGGUGGU 3'
Sb01g017795.1 similar to AGAP001055-PA

sbi-miR5385 
3' CUC-UUCGCCACCCCAACCACCA 5'                                
   ::: : : :::: ::::::::::
5' GAGCAUGAGGUGAGGUUGGUGGU 3'
Sb07g000520.1 similar to Putative uncharacterized protein

sbi-miR5385 
3' CUC-UUCGCCACCCCAACCACCA 5'                                    
   ::: : : :::: ::::::::::
5' GAGCAUGAGGUGAGGUUGGUGGU 3'
Sb07g000530.1 similar to Putative uncharacterized protein

sbi-miR5385 
3' CUCUUCGCCACCCCAACCACCA 5'                                  
    .::.::  :::::::::::: 
5' CGGAGGC-CUGGGGUUGGUGGG 3'
Sb03g014130.1 similar to Multidrug resistance-associated protein MRP1

sbi-miR5385 
3' CUCUUCGCCACCCCAACCACCA 5'                                 
   : :::::  :::: ::::::::
5' GUGAAGC-UUGGGAUUGGUGGU 3'
Sb09g030200.1 similar to Putative uncharacterized protein

sbi-miR5385 
3' CUCUUCGCCACCCCAACCACCA 5'                                  
   :.: .::::::::: :::::: 
5' GGGCGGCGGUGGGGGUGGUGGG 3'
Sb02g006180.1 similar to Putative uncharacterized protein

sbi-miR5385 
3' CUCUUCGCCACCCCAACCACCA 5'                                  
   :::::: :: :: :::::::::
5' GAGAAGGGGAGGAGUUGGUGGU 3'
Sb03g029220.1 weakly similar to Integral membrane protein-like

sbi-miR5385 
3' CUCUUCG-CCACCCCAACCACCA 5'                                  
   ::::::: ::::: : :::::::
5' GAGAAGCAGGUGGUGGUGGUGGU 3'
Sb08g021020.1 Predicted protein

sbi-miR5385 
3' CUCU-UCGCCACCCCAACCACCA 5'                                   
   : :: .:.::::::: :::::::
5' GUGAUGGUGGUGGGGAUGGUGGU 3'
Sb03g019110.1 Predicted protein

sbi-miR5385 
3' CUCU-UCGCCACCCCAACCACCA 5'                                 
   : :: .:.::::::: :::::::
5' GUGAUGGUGGUGGGGAUGGUGGU 3'
Sb04g010710.1 Predicted protein

sbi-miR5385 
3' CUCUUCG-CCACCCCAACCACCA 5'                                   
   :.: .:: :::::::::: ::::
5' GGGCGGCGGGUGGGGUUGCUGGU 3'
Sb05g006550.1 Predicted protein

sbi-miR5385 
3' CUCUUCGCCACCCCAACCACCA 5'                               
   :.::.:: :::::: :::::: 
5' GGGAGGC-GUGGGGGUGGUGGA 3'
Sb10g008870.1 similar to Os02g0738900 protein

sbi-miR5385 
3' CUCUUCGCCACCCCAACCACCA 5'                                 
    .: .::::::::::::: :::
5' CGGCGGCGGUGGGGUUGG-GGU 3'
Sb03g026050.1 similar to Putative uncharacterized protein B1097D05.32

sbi-miR5385 
3' CUCUUCGCCACCCCAACCACCA 5'                                   
   :: :::: :::::: :::::: 
5' GAUAAGCAGUGGGGAUGGUGGC 3'
Sb09g025110.2 similar to Os05g0510300 protein

sbi-miR5385 
3' CUCUUCGCCACCCCAACCACCA 5'                               
   :: :::: :::::: :::::: 
5' GAUAAGCAGUGGGGAUGGUGGC 3'
Sb09g025110.1 similar to Os05g0510300 protein

sbi-miR5385 
3' CUCUUCG-CCACCCCAACCACCA 5'                                   
    :: ::: ::::::: :::::::
5' AAGUAGCAGGUGGGGGUGGUGGU 3'
Sb03g007020.1 similar to Putative uncharacterized protein

sbi-miR5385 
3' CUCUUCGCCACCCCAACCACCA 5'                                
   : :::::::: ::::::: :::
5' GCGAAGCGGUAGGGUUGG-GGU 3'
Sb02g040600.1 similar to Putative uncharacterized protein

sbi-miR5385 
3' CUCUUCGCCACCCCAACCACCA 5'                             
   :. .:: :::::::: ::::::
5' GGCGAG-GGUGGGGUCGGUGGU 3'
Sb03g005230.1 Predicted protein

sbi-miR5385 
3' CUCUUCGCC-ACCCCAACCACCA 5'                                  
   :::: : :: :::::: ::::::
5' GAGACGGGGAUGGGGUGGGUGGU 3'
Sb01g007370.1 similar to Chromosome chr1 scaffold_5, whole genome shotgun sequence

Predicted targets of sbi-miR5386*:

sbi-miR5386* 
3' GCUCCCCACGCACGAGACGGGACUG 5'                                     
   ::::  : ::::::: ::::::::.
5' CGAGACGGGCGUGCUGUGCCCUGAU 3'
Sb07g003540.1 similar to Putative uncharacterized protein P0702G08.11

sbi-miR5386* 
3' GCUCCCCACGCACGAGACGGGACUG 5'                                    
    :::: :::::::.:::: ::::: 
5' GGAGGAGUGCGUGUUCUG-CCUGAG 3'
Sb02g043600.1 Predicted protein

sbi-miR5386*
3' GCUCCCCACGCACG-AGACGGGACUG 5'                                     
   : ::::::::: ::  ::::::::::
5' CCAGGGGUGCGGGCGGCUGCCCUGAC 3'
Sb02g015770.1 similar to Putative uncharacterized protein

sbi-miR5386* 
3' GCUCCCCACGCACGAGACGGGACUG 5'                                   
   ::::: : ::::::::  ::.::::
5' CGAGGAGGGCGUGCUCGACCUUGAC 3'
Sb06g027150.1 similar to OSIGBa0142I02-OSIGBa0101B20.26 protein

sbi-miR5386* 
3' GCUCCCCACGCACGAGACGGGACUG 5'                                  
   ::::: :: :: ::::::: .::.:
5' CGAGGAGUUCGAGCUCUGCGUUGGC 3'
Sb06g033000.1 similar to OSJNBa0064G10.23 protein

sbi-miR5386* 
3' GCU-CCCCACGCACGAGACGGGACUG 5'                                    
   ::: :: :: :::::::::::. :.:
5' CGAUGGUGUCCGUGCUCUGCCUCGGC 3'
Sb01g001900.1 similar to Putative uncharacterized protein

sbi-miR5386* 
3' GCUCCCCACGCACGAGACGGGACUG 5'                                  
   ::. : :::: :: :::::::::..
5' CGGUGAGUGCCUGAUCUGCCCUGGU 3'
Sb03g041690.1 similar to Leaf senescence related protein-like

sbi-miR5386* 
3' GCUCCCCACG-CACGAGACGGGACUG 5'                                    
   .:::  :::: :::::::::.::: .
5' UGAGUAGUGCUGUGCUCUGCUCUGCU 3'
Sb03g000230.1 Predicted protein

sbi-miR5386* 
3' GCUCCCCACGCACGAGACGGGACUG 5'                                      
   . :: :::: :::. :::::::::.
5' UUAGUGGUG-GUGUGCUGCCCUGAU 3'
Sb03g004790.1 similar to Os05g0165400 protein

sbi-miR5386* 
3' GCUCCCCACGCACGAGACGGGACUG 5'                                  
   .:: : :::::::: :: ::.::::
5' UGAUGAGUGCGUGCGCUUCCUUGAC 3'
Sb01g023200.1 similar to Chromosome chr6 scaffold_3, whole genome shotgun sequence

sbi-miR5386* 
3' GCUCCCCACGCACGAGACGGGACUG 5'                                    
   ::. :: ::::::::::::.  :::
5' CGGCGGAUGCGUGCUCUGCUGCGAC 3'
Sb09g026010.1 weakly similar to Chromosome chr6 scaffold_3, whole genome shotgun sequence

sbi-miR5386* 
3' GCU-CCCCACGCACGAGACGGGACUG 5'                                   
   ::: ::::::  :::::::.:. ::.
5' CGACGGGGUGGAUGCUCUGUCUGGAU 3'
Sb05g020290.1 similar to Expressed protein

sbi-miR5386* 
3' GCUCCCCACGCACGAGACGGGACUG 5'                                    
   ::.: ::::: ::::: ::: ::.:
5' CGGGCGGUGCUUGCUC-GCCGUGGC 3'
Sb08g020180.1 similar to Expressed protein

sbi-miR5386* 
3' GCUCCCCACGCACGAGACGGGACUG 5'                                    
   ::::: :::::::: ::::  ::.:
5' CGAGGCGUGCGUGCGCUGCAAUGGC 3'
Sb04g030400.1 similar to Putative uncharacterized protein

sbi-miR5386* 
3' GCUCCCCACGCACGAGACGGGACUG 5'                                  
   :: :: :::::::. ::: ::::.:
5' CGUGGAGUGCGUGUACUG-CCUGGC 3'
Sb02g033330.1 similar to Putative uncharacterized protein

sbi-miR5386*
3' GCUCCCCACGCACGAGACGGGACUG 5'                                   
   : :::::: :::::: :::.: :.:
5' CAAGGGGUACGUGCUGUGCUC-GGC 3'
Sb10g028890.1 similar to Putative uncharacterized protein

sbi-miR5386* 
3' GCUCCCCACGCACGAGACGGGACUG 5'                                   
   :: ::::: ::::.:::: ::: .:
5' CGCGGGGU-CGUGUUCUGGCCUCGC 3'
Sb07g004000.1 Predicted protein

sbi-miR5386* 
3' GCUCCCCACGCACGAGACGGGACUG 5'                                
    :::::::: : :::. ::.:::.:
5' GGAGGGGUGGGGGCUUAGCUCUGGC 3'
Sb02g009640.1 similar to Chromosome chr2 scaffold_176, whole genome shotgun sequence

Predicted targets of sbi-miR5387:

sbi-miR5387 
3' CUAGGAAAU-CGUGGCCAAGCACAAU 5'                                  
   ::::.:::: :.:: ::::.::::::
5' GAUCUUUUAUGUACAGGUUUGUGUUA 3'
Sb07g004285.1 similar to Amino acid permease family protein, putative, expressed

sbi-miR5387 
3' CUAGGAAAUCGU-GGCCAAGCACAAU 5'                                     
   :: :.:::. :: .::::::::::::
5' GACCUUUUGCCAGUCGGUUCGUGUUA 3'
Sb05g004310.1 similar to Putative uncharacterized protein

sbi-miR5387 
3' CUAGGAAAUCGU-GGCCAAGCACAAU 5'                                     
   :: :.:::. :: .::::::::::::
5' GACCUUUUGCCAGUCGGUUCGUGUUA 3'
Sb05g004390.1 similar to Putative uncharacterized protein

sbi-miR5387 
3' CUAGGAAAUCGUGGCCAAGCACAAU 5'                                    
   ::::.:   :::::::::: ::::.
5' GAUCUUCAUGCACCGGUUCCUGUUG 3'
Sb09g027440.1 similar to P0482D04.17 protein

sbi-miR5387 
3' CUAGGAAAUCGUGGCCAAGCACAAU 5'                                 
   ::::.:   :::::::::: ::::.
5' GAUCUUCAUGCACCGGUUCCUGUUG 3'
Sb03g044530.1 similar to P0482D04.17 protein

sbi-miR5387 
3' CUAGGAAAUCGU-GGCCAAGCACAAU 5'                                      
   :: :.:::. :: ..:::::::::::
5' GACCUUUUGCCAGUUGGUUCGUGUUA 3'
Sb05g004370.1 similar to Putative uncharacterized protein

sbi-miR5387 
3' CUAGGAAAUCG-UGGCCAAGCACAAU 5'                                    
    .::::: ::: :::::: ::::::.
5' CGUCCUUCAGCGACCGGUACGUGUUG 3'
Sb06g025980.1 similar to OSIGBa0147H17.8 protein

sbi-miR5387 
3' CUAGGAAAUCGUGGCC-AAGCACAAU 5'                                    
   :.:::::   :::::: ::::::::.
5' GGUCCUUCUCCACCGGCUUCGUGUUG 3'
Sb09g022500.1 similar to P0482D04.17 protein

sbi-miR5387 
3' CUAGGAAAUCGUGGCCAAGCACAAU 5'                                 
   :.::: ::: :::: ::::::: ::
5' GGUCCAUUA-CACCAGUUCGUGAUA 3'
Sb02g025030.1 similar to Streptococcal hemagglutinin-like protein

sbi-miR5387 
3' CUAGGAAAUCGUGGCCAAGC-ACAAU 5'                                     
   :::.:::: :::  :::::: ::::.
5' GAUUCUUUUGCAAGGGUUCGUUGUUG 3'
Sb05g004200.1 weakly similar to H0311C03.6 protein

sbi-miR5387 
3' CUAGGAAAUCGUGGCCAAGCACAAU 5'                                  
   :: ::: :::.::: ::: :::::.
5' GACCCUCUAGUACCUGUU-GUGUUG 3'
Sb07g028060.1 Predicted protein

sbi-miR5387 
3' CUAGGAAAUCGUGGCCAAGCACAAU 5'                                   
   :: ::: :::.::: ::: :::::.
5' GACCCUCUAGUACCUGUU-GUGUUG 3'
Sb07g028060.2 Predicted protein

sbi-miR5387 
3' CUAGGAAAUCGUGGCCAAGCACAAU 5'                                 
   :::::::::: .:: :::::: : :
5' GAUCCUUUAGGGCCCGUUCGUUUCA 3'
Sb04g007190.1 similar to Putative fatty acid elongase

Predicted targets of sbi-miR5388:

sbi-miR5388 
3' CAG-UCUCUGUGGGCCGUUUCUA 5'                         
   ::: :::::::::::::.:.:: 
5' GUCAAGAGACACCCGGCGAGGAC 3'
Sb0010s010920.1 putative protein

sbi-miR5388 
3' CAGUCUCUGUGGGCCGUUUCUA 5'                                   
   :: :::: :::::::::: :::
5' GUGAGAG-CACCCGGCAACGAU 3'
Sb05g002160.1 Predicted protein

sbi-miR5388 
3' CAGUCUCUGUGGGCCGUUUCUA 5'                                
     : :: :::::::::::::::
5' AACUGAAACACCCGGCAAAGAU 3'
Sb03g001720.1 similar to Tetratricopeptide repeat protein-like

sbi-miR5388 
3' CAGUCUCUGUGGGCCGUUUCUA 5'                               
    :.. ::::::.::::::::: 
5' CUUGAAGACACUCGGCAAAGAG 3'
Sb10g020140.1 weakly similar to Putative uncharacterized protein

sbi-miR5388 
3' CAGUCUCUGUGGGCCGUUUCUA 5'                               
   : .: : :.:::.:::::::::
5' GAUA-ACAUACCUGGCAAAGAU 3'
Sb08g018460.1 similar to Chromosome chr14 scaffold_27, whole genome shotgun sequence

sbi-miR5388 
3' CAGUCUCUGUGGGCCGUUUCUA 5'                                 
   :  :::::::::: ::::::: 
5' GAAAGAGACACCC-GCAAAGAA 3'
Sb04g028080.1 weakly similar to Putative uncharacterized protein

sbi-miR5388 
3' CAGUCUCUG-UGGGCCGUUUCUA 5'                                    
   :::::.:.: .::::::::.:: 
5' GUCAGGGGCUGCCCGGCAAGGAA 3'
Sb08g020270.1 similar to WRKY DNA binding domain containing protein, expressed

sbi-miR5388 
3' CAGUCUCUGUGGGCCGUUUCUA 5'                               
   :  :::::::::: ::::::: 
5' GAAAGAGACACCC-GCAAAGAA 3'
Sb05g003710.1 similar to Transposon protein, putative, CACTA, En/Spm sub-class

sbi-miR5388 
3' CAGUCUCUGUGGGCCGUUUCUA 5'                                 
   : :::: :::: ::::::::: 
5' GACAGA-ACACACGGCAAAGAC 3'
Sb03g043640.1 weakly similar to Chromosome chr5 scaffold_67, whole genome shotgun sequence

sbi-miR5388 
3' CAG-UCUCUGUGGGCCGUUUCUA 5'                                   
   :::  :::..:::.:::.:::::
5' GUCUUGAGGUACCUGGCGAAGAU 3'
Sb02g029010.1 similar to Os09g0500900 protein

sbi-miR5388 
3' CAGUCUCUGUGGGCCGUUUCUA 5'                               
   : ::: :: :::::::.:.:::
5' GGCAGCGA-ACCCGGCGAGGAU 3'
Sb01g017610.1 weakly similar to Putative uncharacterized protein OSJNBb0015K05.12

sbi-miR5388 
3' CAGUCUCUGUGGGCCGUUUCUA 5'                                   
    :.::::: ..:.:::::::::
5' AUUAGAGAGGUCUGGCAAAGAU 3'
Sb09g024060.1 similar to Beta subunit 2 of SnRK1

sbi-miR5388 
3' CAGUCUCUGUGGGCCGUUUCUA 5'                                 
    :::::  ..:::::.::::::
5' UUCAGAACUGCCCGGUAAAGAU 3'
Sb06g030515.1 similar to Putative gag-pol polyprotein

sbi-miR5388 
3' CAGUCUCUGUGGGCCGUUUCUA 5'                                  
   ::. :::: :.:::: ::::::
5' GUU-GAGAAAUCCGGAAAAGAU 3'
Sb02g043500.1 similar to Beta subunit 1 of SnRK1

sbi-miR5388 
3' CAGUCUCUGUGGGCCGUUUCUA 5'                               
   :: ::::. :::::::..::: 
5' GUGAGAGG-ACCCGGCGGAGAG 3'
Sb05g025540.1 similar to Leucine Rich Repeat family protein, expressed

sbi-miR5388 
3' CAGUCUCUGUGGGCCGUUUCUA 5'                                
   :::::. ::.::::::::: .:
5' GUCAGGUACGCCCGGCAAACGU 3'
Sb05g003100.1 similar to Cytochrome P450 family protein, expressed

sbi-miR5388 
3' CAGUCUCUGUGGGCCGUUUCUA 5'                                  
   : :. ::::::::::::.::. 
5' GGCGUAGACACCCGGCAGAGGG 3'
Sb09g017250.1 similar to Putative uncharacterized protein OSJNBa0036C12.16

sbi-miR5388 
3' CAGUCUCUGUGGGCCGUUUCUA 5'                                  
   :::::.:: :::.:: .:::::
5' GUCAGGGAAACCUGG-GAAGAU 3'
Sb09g022360.1 similar to Os01g0847700 protein

sbi-miR5388 
3' CAGUCUCUGUGGGCCGUUUCUA 5'                                 
   :::.  :: :::::::.:.:::
5' GUCGUCGA-ACCCGGCGAGGAU 3'
Sb02g005470.1 weakly similar to Putative uncharacterized protein

sbi-miR5388 
3' CAGUCUCUGUGG-GCCGUUUCUA 5'                                 
   :::::. ::::: :::::.::: 
5' GUCAGGAACACCACGGCAGAGAA 3'
Sb03g027420.1 similar to Putative uncharacterized protein OJ1723_B06.129

sbi-miR5388 
3' CAGUCUCUGUGGGCCGUUUCUA 5'                                  
   :::.:.:. ::::: :.:::::
5' GUCGGGGG-ACCCGCCGAAGAU 3'
Sb10g009690.1 similar to Expressed protein

sbi-miR5388 
3' CAGUCUCUGUGGGCCGUUUCUA 5'                                
     ::::::::::.::::. :::
5' AGCAGAGACACCUGGCAGUGAU 3'
Sb03g022870.1 similar to Putative uncharacterized protein B1074C08.29

sbi-miR5388 
3' CAGUCUCUGUGGGCCGUUUCUA 5'                               
    :.:: ::.:.:.:::::::: 
5' AUUAG-GAUAUCUGGCAAAGAG 3'
Sb02g042000.1 similar to Os07g0661500 protein

sbi-miR5388 
3' CA-GUCUCUGUGGGCCGUUUCUA 5'                                
   :: :::::: ::..:: ::::::
5' GUGCAGAGAAACUUGGAAAAGAU 3'
Sb07g026450.1 Predicted protein

sbi-miR5388 
3' CA-GUCUCUGUGGGCCGUUUCUA 5'                                     
   :: :::::: ::..:: ::::::
5' GUGCAGAGAAACUUGGAAAAGAU 3'
Sb07g025785.1 Predicted protein

sbi-miR5388 
3' CAGUCUCUGUGGGCCGUUUCUA 5'                                
   ::..   ::::..:::::::::
5' GUUGCUCACACUUGGCAAAGAU 3'
Sb02g043380.1 similar to Os05g0239200 protein

sbi-miR5388 
3' CAGUCUCUGUGGGCCGUUUCUA 5'                                
    :.:: ::.:: :::::.::::
5' UUUAG-GAUACACGGCAGAGAU 3'
Sb03g004270.1 similar to Chromosome chr11 scaffold_13, whole genome shotgun sequence

sbi-miR5388 
3' CAGUCUCUGUGGGCCGUUUCUA 5'                                
     :::: ::::::::::.::. 
5' AACAGA-ACACCCGGCAGAGGA 3'
Sb02g006440.1 similar to MutT-like protein

sbi-miR5388 
3' CAGUCUCUGUGGGCCGUUUCUA 5'                              
   :::.::: . :::::: :::::
5' GUCGGAGCUUCCCGGC-AAGAU 3'
Sb08g007720.1 similar to Os12g0231000 protein

sbi-miR5388 
3' CAGUCUCUGUGGGCCGUUUCUA 5'                                
   : ::: :::.:: :::::.:::
5' GGCAG-GACGCCAGGCAAGGAU 3'
Sb10g003730.1 similar to Os06g0152700 protein
