# Supplementary material for: Characterization of the small RNA component of the transcriptome from grain and sweet sorghum stems
Source: BMC Genomics. 2011 Jul 8;12:356. doi: 10.1186/1471-2164-12-356 (PMC3143107; doi:10.1186/1471-2164-12-356)
Supplement: Additional file 9 — Frequency counts of small RNA reads for new MIR genes. Table S4 displays a quantitative analysis of new MIR genes. [file 1471-2164-12-356-S9.XLS]

## Sheet: Sheet1
Additional file 9, Table S4. Frequency counts of small RNA reads for new MIR genes
			Count of mapped reads to MIR genes for each library
	Mix	BTx623	Rio	LB/EF F2s	HB/LF F2s
MIR gene ID
sbi-MIR5381	10	2	2	14	14
sbi-MIR5382	8	5	9	22	37
sbi-MIR5383	3	5	0	5	5
sbi-MIR5384	2	3	3	9	12
sbi-MIR5385	41	3	42	137	182
sbi-MIR5386	7	5	4	47	8
sbi-MIR5387	4	9	12	22	31
sbi-MIR5388	0	2	1	15	9
sbi-MIR5389	6	6	2	18	19
